# Supplementary material for: Assessing shoreline exposure and oyster habitat suitability maximizes potential success for sustainable shoreline protection using restored oyster reefs
Source: PeerJ. 2015 Oct 6;3:e1317. doi: 10.7717/peerj.1317 (PMC4614804; doi:10.7717/peerj.1317)
Supplement: Supplemental Information 1 — Data used for initial analyses. More complete datasets available from La Peyre, Schwarting & Miller (2013a), La Peyre, Schwarting & Miller (2013b) and La Peyre et al. (2014). [file peerj-03-1317-s001.xlsx]

## Sheet: LaPeyreSerraJoynerHumphriesData
site	sample_pd	treatment	exposure_class	erosion_mean_mperyr
SL	4	Mud	Low	-0.0620748
SL	4	Reef	Low	-0.372449
GI	6	Mud	Low	-1.86276
GI	4	Mud	Low	0.151034
SL	1	Mud	Low	-0.214706
SL	1	Reef	Low	-1.05922
SL	9	Mud	Low	-0.975868
SL	9	Reef	Low	-0.253472
SL	8	Mud	Low	-2.39797
SL	8	Reef	Low	-2.94971
SL	8	Mud	Low	-2.44748
SL	8	Reef	Low	-1.57742
SL	5	Mud	Low	-1.533
SL	5	Reef	Low	-1.45189
SL	3	Mud	Low	-0.599884
SL	3	Reef	Low	-0.684375
SL	6	Mud	Low	-1.19661
SL	6	Reef	Low	-0.795513
GI	6	Reef	Low	-0.62931
SL	6	Mud	Low	-0.528114
SL	6	Reef	Low	-0.387729
GI	6	Reef	Low	0.188793
SL	2	Mud	Low	-1.25591
SL	2	Reef	Low	-1.25591
GI	6	Mud	Low	-2.04526
SL	7	Mud	Low	-2.41732
SL	7	Reef	Low	-1.9424
SL	8	Mud	Low	-1.05397
SL	8	Reef	Low	-1.84268
GI	3	Reef	Low	-1.00375
GI	4	Reef	Low	0.478276
GI	5	Mud	Low	-1.75982
SL	2	Mud	Low	-1.20685
SL	2	Reef	Low	-0.932124
GI	6	Reef	Low	-1.0069
GI	4	Reef	Low	3.42974
SL	5	Mud	Low	-0.438
SL	5	Reef	Low	-0.332556
GI	4	Mud	Low	-1.08241
GI	4	Mud	Low	-2.89483
GI	4	Reef	Low	0.251724
SL	9	Mud	Low	-0.652691
SL	9	Reef	Low	-0.899826
SL	9	Mud	Low	-5.69679
SL	9	Reef	Low	-2.6678
VB	4	Mud	Low	-0.314016
GI	6	Mud	Low	-0.717414
VB	4	Reef	Low	-1.35571
SL	7	Mud	Low	-0.250804
SL	7	Reef	Low	-0.416228
GI	2	Reef	Low	-0.372222
SL	4	Mud	Low	-0.372449
SL	4	Reef	Low	-0.285544
GI	2	Reef	Low	-0.594444
SL	5	Mud	Low	-0.478556
SL	5	Reef	Low	-0.584
GI	7	Mud	Low	-1.51158
SL	8	Mud	Med	-0.473934
SL	8	Reef	Med	-1.39351
GI	8	Mud	Med	-2.02367
GI	9	Mud	Med	-2.00921
GI	2	Reef	Med	-1.4
GI	2	Mud	Med	-2.51667
VB	1	Reef	Med	-3.02266
GI	2	Mud	Med	-1.24583
VB	5	Mud	Med	-1.82804
SL	4	Mud	Med	-1.11735
SL	4	Reef	Med	-0.235884
VB	5	Reef	Med	-0.921625
VB	5	Reef	Med	-3.36713
VB	4	Mud	Med	-6.01381
VB	3	Mud	Med	-0.442815
GI	2	Mud	Med	-2.61667
VB	3	Reef	Med	-0.883481
SL	3	Mud	Med	-1.35185
SL	3	Reef	Med	-2.50093
VB	2	Mud	Med	-1.51568
VB	4	Reef	Med	-0.104286
VB	4	Reef	Med	-5.1969
VB	2	Reef	Med	4.43877
VB	4	Reef	Med	0.434524
VB	4	Reef	Med	-1.07762
VB	4	Reef	Med	0.73
SL	9	Mud	Med	-0.557639
SL	9	Reef	Med	-1.15013
GI	7	Reef	Med	-3.94359
GI	7	Reef	Med	-0.763723
VB	5	Mud	Med	-1.94362
GI	7	Reef	Med	-0.89663
VB	5	Reef	Med	-0.574875
VB	1	Reef	Med	-0.883984
GI	7	Mud	Med	0.743886
VB	1	Reef	Med	-0.313672
VB	1	Reef	Med	-0.370703
VB	1	Mud	Med	-0.646354
VB	1	Mud	Med	-0.161589
VB	3	Mud	Med	-3.21793
SL	1	Mud	Med	-0.815882
SL	1	Reef	Med	-0.572549
VB	5	Reef	Med	-0.314812
SL	4	Mud	Med	-2.61335
SL	4	Reef	Med	-0.521429
VB	5	Reef	Med	0.9855
VB	5	Reef	Med	-1.35506
SL	6	Mud	Med	-3.52299
SL	6	Reef	Med	-0.942582
VB	5	Reef	Med	-0.679813
VB	3	Reef	Med	-1.42518
VB	5	Reef	Med	-0.12775
VB	3	Reef	Med	-0.509452
VB	3	Reef	Med	-0.657774
VB	3	Reef	Med	-0.864134
VB	3	Reef	Med	0.0967314
GI	7	Mud	Med	-0.884728
SL	5	Mud	Med	-2.53067
SL	5	Reef	Med	-1.80067
SL	1	Mud	Med	-0.672745
SL	1	Reef	Med	-0.951863
GI	9	Reef	Med	-0.723178
GI	9	Reef	Med	-8.45129
GI	8	Reef	Med	5.31329
GI	8	Mud	Med	-10.3609
GI	9	Reef	Med	-1.12357
GI	8	Reef	Med	0.0462025
GI	8	Mud	Med	-0.572911
LF	4	Mud	Med	-3.03199
LF	4	Reef	Med	1.68813
GI	9	Mud	Med	-12.0984
GI	9	Mud	Med	-0.612313
SL	5	Mud	Med	-2.71722
SL	5	Reef	Med	-1.44378
GI	8	Reef	Med	-0.887089
LF	5	Mud	Med	-2.09569
LF	5	Reef	Med	-1.83024
LF	3	Reef	Med	-1.47678
LF	3	Mud	Med	-2.2781
VB	2	Reef	Med	-0.927966
LF	5	Mud	Med	-0.991089
VB	2	Mud	Med	-4.29958
VB	2	Reef	Med	1.71674
VB	2	Reef	Med	-1.46928
VB	2	Reef	Med	-3.46441
VB	2	Reef	Med	-0.587712
SL	6	Mud	Med	-1.05623
SL	6	Reef	Med	-0.407784
SL	6	Mud	Med	-2.37985
SL	6	Reef	Med	-1.01277
SL	5	Mud	Med	-1.49244
SL	5	Reef	Med	-5.38578
LF	4	Mud	Med	-3.76199
SL	7	Mud	Med	-0.416228
SL	7	Reef	Med	-0.0933845
LF	3	Mud	Med	-1.61523
SL	7	Mud	Med	-1.17931
SL	7	Reef	Med	-1.53684
SL	1	Mud	Med	-1.15941
SL	1	Reef	Med	-2.02539
GI	3	Mud	Med	-0.1825
GI	3	Reef	Med	-2.08354
GI	3	Reef	Med	-2.50937
GI	5	Mud	Med	-4.43214
GI	5	Mud	Med	-1.79893
LF	5	Mud	Med	-1.10897
GI	5	Reef	Med	-3.81295
GI	5	Reef	Med	-2.25518
SL	3	Mud	Med	-0.18588
SL	3	Reef	Med	-0.920949
LF	4	Mud	Med	-3.04443
SL	2	Mud	Med	-2.12917
SL	2	Reef	Med	-1.51102
LF	3	Mud	High	-1.53132
GI	5	Reef	High	-1.29054
GI	3	Mud	High	-0.334583
SL	7	Mud	High	-1.21133
SL	7	Reef	High	-3.35117
GI	3	Mud	High	-0.152083
SL	2	Mud	High	-3.54207
SL	2	Reef	High	-1.46687
SL	3	Mud	High	-0.0675926
SL	3	Reef	High	-0.155885
SL	1	Mud	High	-1.03059
SL	1	Reef	High	-0.572549
SL	9	Mud	High	-0.481597
SL	9	Reef	High	-3.44405
SL	2	Mud	High	-1.94274
SL	2	Reef	High	-0.824194
SL	3	Mud	High	-4.45266
SL	3	Reef	High	-0.519618
SL	9	Mud	High	-2.41432
SL	9	Reef	High	-0.811111
SL	8	Mud	High	-3.31047
SL	8	Reef	High	-1.19898
SL	2	Mud	High	-1.9918
SL	2	Reef	High	-1.93293
SL	6	Mud	High	-1.18993
SL	6	Reef	High	-2.94473
SL	4	Mud	High	-2.58852
SL	4	Reef	High	-0.43142
SL	3	Mud	High	-1.85035
SL	3	Reef	High	-1.64334
SL	7	Mud	High	-2.15051
SL	7	Reef	High	-1.70227
LE	3	Reef	High	-4.36195
SL	4	Mud	High	-1.00561
SL	4	Reef	High	-2.39919
LE	3	Reef	High	-2.07368
LE	3	Reef	High	-2.1539
LF	5	Reef	High	-1.09675
SL	8	Mud	High	-1.54913
SL	8	Reef	High	-2.24234
LE	4	Reef	High	-0.35947
LE	4	Reef	High	0.635985
LE	4	Reef	High	-2.84949
LE	5	Reef	High	-2.08114
LE	3	Mud	High	-1.46401
LE	5	Reef	High	1.12294
LE	4	Mud	High	-9.22869
LF	3	Reef	High	-0.809713
LF	4	Reef	High	-0.41892
LF	5	Reef	High	-1.55081
LF	4	Reef	High	-1.10744
LE	3	Mud	High	-2.3598
LE	3	Mud	High	-2.59377
LE	5	Mud	High	-10.2296
LE	5	Mud	High	-0.589414
LE	4	Mud	High	-4.53139
LE	4	Mud	High	-4.63854
